# Supplementary material for: The Study of Hypoglycemic Activity of 7-Terpenylcoumarins
Source: Molecules. 2022 Dec 7;27(24):8663. doi: 10.3390/molecules27248663 (PMC9785006; doi:10.3390/molecules27248663)
Supplement: Supplementary file 1 [file molecules-27-08663-s001.zip]

Archive with 1 entries (1 files):
- molecules-2028468-supplementary materials.pdf
